# Supplementary material for: Identification of genomic determinants contributing to cytokine release in immunotherapies and human diseases
Source: J Transl Med. 2022 Jul 28;20:338. doi: 10.1186/s12967-022-03531-3 (PMC9331024; doi:10.1186/s12967-022-03531-3)
Supplement: Supplementary file 4 — Additional file 4: Table S1. Differentially expressed genes based on different CRS grade group. [file 12967_2022_3531_MOESM4_ESM.xlsx]

## Sheet: DEGs
Up-regulated genes (WithoutCRS vs CRSgrade1)					Down-regulated genes (WithoutCRS vs CRSgrade1)					Up-regulated genes (CRSgrade1 vs CRSgrade2)					Down-regulated genes (CRSgrade1 vs CRSgrade2)					Up-regulated genes (CRSgrade2 vs CRSgrade3&4)				Down-regulated genes (CRSgrade1 vs CRSgrade2)
symbol	logFC	P.Value			symbol	logFC	P.Value			symbol	logFC	P.Value			symbol	logFC	P.Value			symbol	logFC	P.Value		symbol	logFC	P.Value
GNLY	1.40465	0.000826825			CISH	-0.527443	0.00136539			CD8A	0.449217	0.00494368			PFKFB4	-0.491106	0.0117216			XCL1_2	0.57294	0.0274657		MINOS1	-0.664227	0.00502794
CSF2RA	1.18039	0.00118457			ZBTB16	-1.15804	0.00398019			NKG7	0.466043	0.030449								DLL1	0.573771	0.0424413		CRLF2	-0.547834	0.0062115
CMKLR1	1.4692	0.00163824			PPT2	-0.646004	0.00513696			PTGS1	0.489041	0.0312928								CCR5	0.551175	0.0485487		CXCL2	-1.05808	0.0149624
IL1B	1.55578	0.00200276			TRAV26.1	-0.734191	0.00660058			CD1A	0.519853	0.0454928								NFIL3	0.540934	0.0497923		SIGLEC5	-0.620841	0.0209229
CXCR5	0.476008	0.00393907			PFKFB4	-1.31433	0.0077374			CCL5	0.464993	0.0491083												RARB	-0.757152	0.0224258
CD276	0.764232	0.00651183			PRICKLE3	-0.490022	0.00817037			IRF6	0.565238	0.0488148												IL1A	-1.07521	0.0306963
FCAR	1.20717	0.00709596			MYC	-0.468501	0.0098826			NCR1	0.525997	0.0493864												MS4A2	-0.663844	0.0340841
JUN	0.575891	0.0143187			CPT1B	-0.517657	0.019985																	IL10	-0.616292	0.0381561
CXCL3	0.819366	0.0163642			ALDOC	-0.508328	0.0212401																	PFKFB4	-0.481298	0.0455635
CXCL16	0.745356	0.0169004			TRBV10.1	-0.61313	0.0235679																	MS4A1	-0.520235	0.0493229
MS4A4A	1.00261	0.0173406			TRDV1	-0.884094	0.0257027
IFIT2	1.13955	0.0189709			TRAV27	-0.46089	0.028598
C3	0.602126	0.0190743			CD27	-0.509148	0.0290945
CD300C	0.657284	0.0212069			TRAV1.1	-0.540172	0.0345989
CD300LF	1.24801	0.022191			TRAV34	-0.462784	0.0356104
CD14	1.38204	0.0246147			TNFRSF11A	-0.421196	0.0432205
CYBB	1.15129	0.0260624
FOS	0.894365	0.0261405
RARB	0.621851	0.0264362
CD68	0.841694	0.0296149
CCL20	0.486663	0.0300301
LNX1	0.585176	0.0358359
PNOC	0.634566	0.0363619
LILRA1	0.766613	0.0373656
CCL17	0.65782	0.0380593
IL33	0.4684	0.038184
CD45RA	0.6232	0.0389054
IL17F	0.796664	0.0403684
DUSP1	0.665853	0.0416244
LILRB4	0.640676	0.0424066
NCR2	0.782721	0.0433039
